# Supplementary material for: Transcriptomic Analysis Reveals the Metabolic Mechanism of L-Ascorbic Acid in Ziziphus jujuba Mill
Source: Front Plant Sci. 2016 Feb 15;7:122. doi: 10.3389/fpls.2016.00122 (PMC4753306; doi:10.3389/fpls.2016.00122)
Supplement: Supplementary Table 1 — Primer sequences and amplication characteristics of ASA related genes for RT-qPCR analysis. [file Table1.XLSX]

## Sheet: Sheet2
	Primer sequences and amplication characterristics of ASA related genes for RT-qPCR analysis.
Gene ID	Gene sympol	Primer sequence (5'-3')	Length (bp)	Tm(℃)	E(%)	R2
scaffold44313.107	GMP1	CAATAGCGATGTTATCAGTG	105	56	1.03	0.994
		GATGGCTCGTCAACCTTA
scaffold37441.12	GMP2	ATGTCTCGTCGATCTCAA	119	56	1	0.999
		CGGGTTATCCTCCAATAT
scaffold34597.16	GME1	GGCACCTACCATGAGATTG	112	56	1.04	0.996
		AGATGACCCATAAATTGACAG
scaffold42427.9	GME2	CTGGGCACCTACAATGAAGTTA	115	56	1.05	0.999
		TGATGATCCATAAGCTGCTAA
scaffold419.5	GGP1	CATCTCTGATTGTGGAAGGC	161	56	1.04	0.999
		CCCTCAGATGCCTCTTCATAG
scaffold43819.26	GGP2	GCGAGACAAAGATTATTCCTG	200	56	1.01	0.997
		CCAGAAATGGCTATTGTTG
scaffold44043.57	GPP	GGTGGTGCTGTTATTGTTA	97	56	1.01	0.999
		GGTTTGAAGCTGCTACTCT
scaffold31003.110	GalDH	GGTGTTCCAAGAAATGAGTAT	90	56	1.07	0.996
		CTCCTAGTCACTCTATCAGC
scaffold29601.7	GalLDH	AGCAGATTGGAGGCATTA	114	56	1.04	0.996
		CGATTGTTCCCTTAGCAG
scaffold40601.5	MIOX1	AGGGATTATGATGCTGAAG	109	56	1	1
		TAATCTGCCCTCATCTTCG
scaffold36659.5	MIOX2	GGTGCTTGATGCTGGATTTCT	164	56	1.02	0.996
		TCCATACTCTTCCCTCATCCG
scaffold20529.72	MIOX3	AACCTACGAATTTGCGAGGAA	229	56	1.02	0.997
		TGGTAAGCTATCGTGGATGA
scaffold25457.137	MDHAR1	GCAAAACCTGCTGTCAGTCCC	160	56	0.968	0.998
		TCAACTCGTGCCATACGGTC
scaffold2249.48	MDHAR2	GCCATAGCCAAAGCCACAAGG	141	56	1.04	0.998
		GAGTAGATCCACGACTATCGG
scaffold40641.87	DHAR	CCCTGAACCTGCCCTTGT	194	56	1.03	0.998
		CAGCGGTAACCTTCTCCC
scaffold34129.51	AO1	TTGCCTCTGTTTGTGCTG	105	56	0.989	1
		CGTTTATGAGTATTCCCTGTT
scaffold19129.150	AO2	CGATTTACTAGGCGTGTT	131	56	1.02	0.997
		TATGTTCTGGCTTGCTTC
scaffold34949.14	AO3	TTCCCTGATGGGCTTCTT	168	56	1.06	0.999
		GTGCGTGCCTTCTACCTC
scaffold33273.3	AO4	CAATACCCAGAACGAAAT	95	56	1.02	0.993
		GTTTGACCGAGATGAGATA
scaffold28561.31	AO5	GAAGCATCCCAGATAGAC	149	56	1.08	0.996
		GACAACCCAGAAGGAGTA
scaffold43265.36	APX1	ATTGGGTGATTGGGCTGAT	119	56	0.97	0.991
		AAGGTGGAAATGAAGAAAGTGG
scaffold28857.1	APX2	GGTGCTAACAACGGACTC	88	56	1.1	1
		GGTAGAAATCAGCGTAGGTG
scaffold31941.2	APX3	TGGAGGTCCTACGATTGA	106	56	1.05	0.999
		GTCCCTAAGATGTGGTGC
scaffold31003.30	APX4	GCTTCACTCCACCTTCTC	82	56	1.01	0.999
		GCAACAGCAACTCCCACT
