# Supplementary material for: Transcriptomic Analysis Reveals the Metabolic Mechanism of L-Ascorbic Acid in Ziziphus jujuba Mill
Source: Front Plant Sci. 2016 Feb 15;7:122. doi: 10.3389/fpls.2016.00122 (PMC4753306; doi:10.3389/fpls.2016.00122)
Supplement: Supplementary Table 2 — The expression levels of genes related to AsA metabolism based on the RNA-Seq data. [file Table2.xlsx]

## Sheet: Sheet2
The expression levels of genes related to AsA metabolism based on the RNA-Seq data
Gene_ID	Gene name	S. fruit1	J. fruit2	leaf	flower
scaffold34129.51	AO1	18.4467	10.621	114.603	238.365
scaffold19129.150	AO2	0.172016	0.160401	72.1053	39.9866
scaffold34949.14	AO3	1.14041	1.69082	60.0672	137.948
scaffold33273.3	AO4	65.3255	0.597203	2.20567	1.13748
scaffold28561.31	AO5	202.303	10.6797	9.91842	31.3963
scaffold31417.38	AO6	1.17442	0.292033	112.062	153.985
scaffold37267.22	AO7	0.858338	3.46347	7.83169	16.7595
scaffold36025.8	AO8	0.0273962	0	14.6726	7.16966
scaffold4541.90	AO9	0	0.0313803	15.8473	5.83794
scaffold44709.115	AO10	0.160947	0.15008	0.837097	0.744549
scaffold30667.27	AO11	0	0	57.9553	12.0174
scaffold8005.94	AO12	0.0832235	0.18625	36.2659	24.8322
scaffold23713.28	AO13	0.26886	0.839207	20.1818	118.686
scaffold24411.19	AO14	0.440688	0	14.793	3.8443
scaffold32501.44	AO15	2.05476	0.149301	7.65232	58.514
scaffold32501.45	AO16	0.306808	0	4.09323	0.331787
scaffold3989.29	AO17	4.95126	0.493119	2.47061	14.005
scaffold43265.36	APX1	25.6657	16.6378	3.22622	8.62347
scaffold28857.1	APX2	81.5646	75.4073	89.0292	65.0466
scaffold31941.2	APX3	908.108	1352.22	1098.42	1358.65
scaffold31003.30	APX4	31.4908	71.1341	58.7661	85.4213
scaffold32655.12	APX5	131.508	58.5128	167.802	41.8206
scaffold39989.47	APX6	1.35696	1.31595	171.329	76.8079
scaffold20529.1	APX7	4.16496	4.04592	17.95	7.84908
scaffold32655.11	APX8	0	0	5.66591	5.64712
scaffold40641.87	DHAR1	155.259	186.594	536.496	296.709
scaffold34859.30	DHAR2	5.18376	4.23472	23.2417	14.3125
scaffold31003.110	GalDH1	1.68175	7.36606	24.8426	43.7737
scaffold34597.20	GalDH2	0.35594	1.0621	0.200138	2.82274
scaffold29601.7	GalLDH	7.77494	15.4291	44.7355	42.0283
scaffold419.5	GGP1	132.578	81.5253	543.92	510.199
scaffold43819.26	GGP2	0.0337507	0	0.654717	0.836424
scaffold34597.16	GME1	11.5681	6.05907	215.651	604.477
scaffold42427.9	GME2	75.2131	84.7184	49.7277	88.0399
scaffold44313.107	GMP1	11.6177	22.9439	119.747	131.382
scaffold37441.12	GMP2	23.4858	24.7148	34.4007	29.412
scaffold16003.50	GMP3	6.36617	9.80091	5.40538	27.4031
scaffold32543.9	GMP4	4.34848	4.86584	64.1983	116.461
scaffold44043.57	GPP	45.3011	75.6846	47.6031	44.1706
scaffold40641.87	GPP2	2.30899	6.56262	25.3947	25.7272
scaffold25457.137	MDHAR1	35.6087	94.9964	28.6143	21.4561
scaffold2249.48	MDHAR2	4.94856	6.86771	51.9545	29.847
scaffold40601.5	MIOX1	44.8933	38.6902	6.59062	2.88583
scaffold36659.5	MIOX2	4.18366	6.93751	7.69483	5.34645
scaffold20529.72	MIOX3	1.91603	3.00159	27.4723	46.2019
scaffold20529.73	MIOX4	0	0	0	0
1 mature fruit of sour jujube, 2 mature fruit of jujube
