# Supplementary material for: Transcriptomic Analysis Reveals the Metabolic Mechanism of L-Ascorbic Acid in Ziziphus jujuba Mill
Source: Front Plant Sci. 2016 Feb 15;7:122. doi: 10.3389/fpls.2016.00122 (PMC4753306; doi:10.3389/fpls.2016.00122)
Supplement: Supplementary Table 3 — The data quality of the samples based on RNA sequencing. [file Table3.XLSX]

## Sheet: Sheet1
The data quality of the samples based on RNA sequencing
Sample	Total reads	total mapped	Raw reads	Clean reads	Clean bases	Error rate(%)	Q20(%)	Q30(%)
leaf	61983268	0.8847	33030513	30991634	3.1G	0.03	97.24	92.34
flower	53229168	0.8681	28175379	26614584	2.66G	0.03	97.29	92.45
jujube fruit	46384964	0.8865	30645453	28712211	2.87G	0.04	97.42	92.67
sour jujube fruit	54103764	82.66%	27959494	27051882	3.38G	0.03	95.84	91.81
